# Supplementary material for: Amphibian tolerance to arsenic: microbiome-mediated insights
Source: Sci Rep. 2024 May 3;14:10193. doi: 10.1038/s41598-024-60879-w (PMC11068734; doi:10.1038/s41598-024-60879-w)
Supplement: Supplementary file 2 — Supplementary Table 1. [file 41598_2024_60879_MOESM2_ESM.xlsx]

## Sheet: Number of isolates-area
Amphibian species	Contact with water	N	Site
Dendropsophus elegans	Water	20	EET - contaminated
Dendropsophus elegans	Water	12	EET - contaminated
Dendropsophus elegans	Water	26	EET - contaminated
Hypsiboas albopunctatus	Water	31	EET - contaminated
Hypsiboas albopunctatus	Water	14	EET - contaminated
Hypsiboas albopunctatus	Water	41	EET - contaminated
Hypsiboas faber	Water	17	EET - contaminated
Hypsiboas faber	Water	15	EET - contaminated
Hypsiboas faber	Water	28	EET - contaminated
Hypsiboas polytaenius	Land	16	EET - contaminated
Hypsiboas polytaenius	Land	19	EET - contaminated
Hypsiboas polytaenius	Land	4	EET - contaminated
Rhinella crucifer	Land	38	EET - contaminated
Rhinella crucifer	Land	28	EET - contaminated
Rhinella crucifer	Land	28	EET - contaminated
Dendropsophus elegans	Water	16	ES - not contaminated
Dendropsophus elegans	Water	18	ES - not contaminated
Dendropsophus elegans	Water	14	ES - not contaminated
Hypsiboas albopunctatus	Water	15	ES - not contaminated
Hypsiboas albopunctatus	Water	22	ES - not contaminated
Hypsiboas albopunctatus	Water	6	ES - not contaminated
Hypsiboas faber	Water	26	ES - not contaminated
Hypsiboas faber	Water	22	ES - not contaminated
Hypsiboas faber	Water	16	ES - not contaminated
Hypsiboas polytaenius	Land	24	ES - not contaminated
Hypsiboas polytaenius	Land	32	ES - not contaminated
Hypsiboas polytaenius	Land	13	ES - not contaminated
Rhinella crucifer	Land	31	ES - not contaminated
Rhinella crucifer	Land	23	ES - not contaminated
Rhinella crucifer	Land	31	ES - not contaminated

## Sheet: N isolates - concentration
Amphibian species	Site	C	1mM	5mM	10mM	15mM
Dendropsophus elegans	EET	58	53	44	22	1
Dendropsophus elegans	ES	48	9	5	0	0
Hypsiboas albopunctatus	EET	86	86	86	19	0
Hypsiboas albopunctatus	ES	43	12	8	0	0
Hypsiboas faber	EET	60	54	43	31	0
Hypsiboas faber	ES	64	21	11	0	0
Hypsiboas polytaenius	EET	39	36	29	4	0
Hypsiboas polytaenius	ES	69	24	11	0	0
Rhinella crucifer	EET	94	88	74	6	2
Rhinella crucifer	ES	85	27	16	0	0
		337	317	276	82	3
		309	93	51	0	0

## Sheet: N isolates per ind - concentrat
Amphibian species	Contact with water	Habitat	C	1mM	5mM	10mM	15mM
Dendropsophus elegans	Water	EET	20	17	13	7	0
Dendropsophus elegans	Water	EET	12	10	9	4	0
Dendropsophus elegans	Water	EET	26	26	22	11	1
Dendropsophus elegans	Water	ES	16	0	0	0	0
Dendropsophus elegans	Water	ES	18	2	0	0	0
Dendropsophus elegans	Water	ES	14	7	5	0	0
Hypsiboas albopunctatus	Water	EET	31	31	31	3	0
Hypsiboas albopunctatus	Water	EET	14	14	14	11	0
Hypsiboas albopunctatus	Water	EET	41	41	41	5	0
Hypsiboas albopunctatus	Water	ES	15	12	8	0	0
Hypsiboas albopunctatus	Water	ES	22	0	0	0	0
Hypsiboas albopunctatus	Water	ES	6	0	0	0	0
Hypsiboas faber	Water	EET	17	16	11	5	0
Hypsiboas faber	Water	EET	15	15	10	8	0
Hypsiboas faber	Water	EET	28	23	22	18	0
Hypsiboas faber	Water	ES	26	19	11	0	0
Hypsiboas faber	Water	ES	22	0	0	0	0
Hypsiboas faber	Water	ES	16	2	0	0	0
Hypsiboas polytaenius	Land	EET	16	16	9	1	0
Hypsiboas polytaenius	Land	EET	19	16	16	1	0
Hypsiboas polytaenius	Land	EET	4	4	4	2	0
Hypsiboas polytaenius	Land	ES	24	17	5	0	0
Hypsiboas polytaenius	Land	ES	32	4	4	0	0
Hypsiboas polytaenius	Land	ES	13	3	2	0	0
Rhinella crucifer	Land	EET	38	32	31	2	2
Rhinella crucifer	Land	EET	28	28	19	2	0
Rhinella crucifer	Land	EET	28	28	27	2	0
Rhinella crucifer	Land	ES	31	0	0	0	0
Rhinella crucifer	Land	ES	23	0	0	0	0
Rhinella crucifer	Land	ES	31	27	16	0	0

## Sheet: Permeability curve
Site	Arsenic (5mM)	Average_SD	Replicate read	0	8	16	24	32	40	48	56	64	72	80	88	96	104	112	120
JN1	No		1	0.02	0.124	0.196	0.298	0.641	0.952	1.346	1.585	2.029	2.184	2.448	2.731	2.709	2.828	2.901	2.888
JN1	No		2	0.013	0.138	0.184	0.279	0.648	0.928	1.422	1.631	2.143	2.268	2.412	2.783	2.67	2.789	2.886	2.912
JN1	No		3	0.021	0.133	0.206	0.312	0.705	1.085	1.413	1.62	2.059	2.11	2.48	2.859	2.856	2.851	2.902	2.798
JN1	No	Average		0.018	0.131667	0.195333	0.296333	0.664667	0.988333	1.39367	1.612	2.077	2.18733	2.44667	2.791	2.745	2.82267	2.89633	2.866
JN1	No	SD		0.0043589	0.0070946	0.0110151	0.016563	0.0351046	0.0845715	0.0415251	0.0240208	0.0590931	0.0790527	0.0340196	0.0643739	0.0980867	0.0313422	0.00896289	0.0600999
JN2	No		1	0.013	0.132	0.234	0.424	0.809	1.114	1.446	1.785	2.229	2.458	2.831	2.883	2.98	3.02	2.86	2.968
JN2	No		2	0.024	0.144	0.267	0.414	0.799	1.123	1.522	1.831	2.187	2.47	2.83	2.75	2.79	2.902	2.926	2.998
JN2	No		3	0.0181	0.138	0.243	0.419	0.823	1.176	1.513	1.912	2.257	2.52	2.959	2.86	2.751	2.904	2.998	3.01
JN2	No	Average		0.0183667	0.138	0.248	0.419	0.810333	1.13767	1.49367	1.84267	2.22433	2.48267	2.87333	2.831	2.84033	2.942	2.928	2.992
JN2	No	SD		0.00550485	0.006	0.0170587	0.005	0.0120554	0.0335012	0.0415251	0.0642988	0.0352326	0.0328836	0.0741912	0.0710845	0.122517	0.0675574	0.0690217	0.0216333
TES1	No		1	0.08	0.196	0.29	0.61	0.92	1.36	1.49	2.02	2.184	2.356	2.65	2.99	3.08	3.13	3.22	3.26
TES1	No		2	0.011	0.184	0.29	0.62	0.908	1.39	1.56	2.043	2.168	2.212	2.83	2.95	3.1	3.01	3.18	3.25
TES1	No		3	0.013	0.206	0.342	0.75	0.988	1.413	1.62	2.09	2.01	2.368	2.72	2.856	2.98	3.19	3.29	3.15
TES1	No	Average		0.0346667	0.195333	0.307333	0.66	0.938667	1.38767	1.55667	2.051	2.12067	2.312	2.73333	2.932	3.05333	3.11	3.23	3.22
TES1	No	SD		0.0392726	0.0110151	0.0300222	0.0781025	0.0431432	0.0265769	0.0650641	0.0356791	0.0961735	0.0868101	0.0907377	0.0687895	0.064291	0.0916515	0.0556776	0.0608276
TES2	No		1	0.029	0.098	0.129	0.295	0.473	0.731	0.992	1.336	1.534	1.964	2.284	2.43	2.723	2.99	3.11	3.213
TES2	No		2	0.023	0.032	0.174	0.289	0.485	0.789	0.928	1.213	1.487	1.879	2.198	2.31	2.699	2.95	3.12	3.186
TES2	No		3	0.011	0.016	0.098	0.259	0.397	0.736	0.889	1.165	1.502	1.854	2.181	2.399	2.682	2.856	2.918	3.019
TES2	No	Average		0.021	0.0486667	0.133667	0.281	0.451667	0.752	0.936333	1.238	1.50767	1.899	2.221	2.37967	2.70133	2.932	3.04933	3.13933
TES2	No	SD		0.00916515	0.0434665	0.0382143	0.0192873	0.0477214	0.0321403	0.0520032	0.0881986	0.0240069	0.0576628	0.0552178	0.0622923	0.0205994	0.0687895	0.113848	0.105083
TES3	No		1	0.022	0.131	0.234	0.421	0.821	1.1	1.25	1.488	1.887	2.134	2.333	2.623	2.894	3.011	3.20013	3.221
TES3	No		2	0.013	0.198	0.222	0.463	0.719	0.988	1.201	1.463	1.89	2.096	2.321	2.782	2.84	3.112	3.174	3.093
TES3	No		3	0.027	0.143	0.243	0.0412	0.764	0.986	1.15	1.398	1.763	2.004	2.279	2.694	2.756	2.995	3.101	3.112
TES3	No	Average		0.0206667	0.157333	0.233	0.3084	0.768	1.02467	1.20033	1.44967	1.84667	2.078	2.311	2.69967	2.83	3.03933	3.15838	3.142
TES3	No	SD		0.0070946	0.0357258	0.0105357	0.232353	0.0511175	0.0652482	0.0500033	0.0464579	0.072473	0.0668431	0.0283549	0.0796513	0.0695414	0.0634376	0.0513786	0.0690724
JN1	Yes		1	0.01	0.038	0.059	0.088	0.101	0.139	0.187	0.225	0.402	0.622	0.854	0.975	1.25	1.487	1.632	1.749
JN1	Yes		2	0.009	0.0248	0.06	0.079	0.109	0.122	0.168	0.203	0.389	0.598	0.754	0.921	1.195	1.354	1.522	1.687
JN1	Yes		3	0.02	0.03	0.056	0.082	0.107	0.114	0.173	0.228	0.412	0.611	0.891	1.003	1.23	1.503	1.658	1.82
JN1	Yes	Average		0.013	0.0309333	0.0583333	0.083	0.105667	0.125	0.176	0.218667	0.401	0.610333	0.833	0.966333	1.225	1.448	1.604	1.752
JN1	Yes	SD		0.00608276	0.00664931	0.00208167	0.00458258	0.00416333	0.0127671	0.00984886	0.0136504	0.0115326	0.0120139	0.0708731	0.0416813	0.0278388	0.0817985	0.0721942	0.0665507
JN2	Yes		1	0.09	0.043	0.065	0.097	0.122	0.164	0.201	0.289	0.475	0.701	0.925	1.223	1.321	1.531	1.733	1.915
JN2	Yes		2	0.014	0.028	0.054	0.093	0.119	0.159	0.196	0.279	0.454	0.684	0.897	1.112	1.318	1.597	1.754	2.123
JN2	Yes		3	0.007	0.023	0.068	0.1	0.129	0.178	0.203	0.287	0.444	0.713	0.933	1.201	1.382	1.499	1.697	1.899
JN2	Yes	Average		0.037	0.0313333	0.0623333	0.0966667	0.123333	0.167	0.2	0.285	0.457667	0.699333	0.918333	1.17867	1.34033	1.54233	1.728	1.979
JN2	Yes	SD		0.0460326	0.0104083	0.00737111	0.00351188	0.0051316	0.00984886	0.00360555	0.0052915	0.0158219	0.0145717	0.0189033	0.0587736	0.0361156	0.0499733	0.0288271	0.124964
TES1	Yes		1	0.019	0.048	0.077	0.103	0.164	0.224	0.279	0.454	0.687	0.971	1.202	1.455	1.774	1.987	2.098	2.345
TES1	Yes		2	0.023	0.033	0.062	0.121	0.157	0.203	0.246	0.447	0.602	0.911	1.307	1.397	1.719	1.798	2.157	2.457
TES1	Yes		3	0.014	0.029	0.07	0.117	0.173	0.199	0.268	0.489	0.666	0.988	1.293	1.491	1.698	1.954	2.03	2.521
TES1	Yes	Average		0.0186667	0.0366667	0.0696667	0.113667	0.164667	0.208667	0.264333	0.463333	0.651667	0.956667	1.26733	1.44767	1.73033	1.913	2.095	2.441
TES1	Yes	SD		0.00450925	0.0100167	0.00750555	0.00945163	0.00802081	0.0134288	0.0168028	0.0225019	0.0442757	0.0404516	0.0570117	0.0474271	0.0392471	0.10095	0.0635531	0.0890842
TES2	Yes		1	0.012	0.068	0.097	0.113	0.194	0.389	0.457	0.657	0.847	1.204	1.393	1.593	1.883	2.12	2.113	2.624
TES2	Yes		2	0.02	0.051	0.058	0.109	0.209	0.297	0.422	0.689	0.935	1.222	1.412	1.587	1.801	2.194	2.2443	2.574
TES2	Yes		3	0.011	0.037	0.066	0.103	0.222	0.347	0.509	0.712	0.9	1.198	1.39	1.521	1.794	2.001	2.357	2.625
TES2	Yes	Average		0.0143333	0.052	0.0736667	0.108333	0.208333	0.344333	0.462667	0.686	0.894	1.208	1.39833	1.567	1.826	2.105	2.2381	2.60767
TES2	Yes	SD		0.00493288	0.0155242	0.0205994	0.00503322	0.0140119	0.0460579	0.0437759	0.0276225	0.0443058	0.01249	0.0119304	0.03995	0.0494874	0.0973704	0.122118	0.0291605
TES3	Yes		1	0.01	0.075	0.099	0.121	0.325	0.487	0.789	1.024	1.682	2.104	2.221	2.709	2.798	2.998	3.213	3.243
TES3	Yes		2	0.009	0.061	0.072	0.124	0.337	0.444	0.812	1.178	1.74	1.999	2.369	2.689	2.778	3.057	3.14	3.123
TES3	Yes		3	0.008	0.044	0.086	0.131	0.321	0.501	0.813	1.159	1.701	2.101	2.304	2.587	2.691	3.009	3.114	3.201
TES3	Yes	Average		0.009	0.06	0.0856667	0.125333	0.327667	0.477333	0.804667	1.12033	1.70767	2.068	2.298	2.66167	2.75567	3.02133	3.15567	3.189
TES3	Yes	SD		0.001	0.0155242	0.0135031	0.0051316	0.00832666	0.0297041	0.0135769	0.0839663	0.0295691	0.0597746	0.0741822	0.0654319	0.0568888	0.0313741	0.0513258	0.0608933

## Sheet: Conductivity
Amphibian species	Site	Assay/trial	0 h	1.5 h	3 h	24 h
Control	Control	1	1.2	1.24	1.27	1.35
E.coli	E.coli	1	1.19	1.25	1.32	1.32
Hypsiboas polytaenius	JN1	1	1.19	1.23	1.25	1.31
Hypsiboas faber	JN2	1	1.2	1.21	1.23	1.25
Hypsiboas polytaenius	TES1	1	1.2	1.2	1.21	1.25
Hypsiboas faber	TES2	1	1.2	1.2	1.22	1.22
Hypsiboas albopunctatus	TES3	1	1.19	1.19	1.19	1.21
Control	Control	2	1.2	1.25	1.27	1.34
E.coli	E.coli	2	1.19	1.26	1.3	1.32
Hypsiboas polytaenius	JN1	2	1.2	1.23	1.24	1.29
Hypsiboas faber	JN2	2	1.2	1.21	1.23	1.27
Hypsiboas polytaenius	TES1	2	1.2	1.2	1.22	1.24
Hypsiboas faber	TES2	2	1.19	1.2	1.22	1.22
Hypsiboas albopunctatus	TES3	2	1.19	1.19	1.19	1.21
Control	Control	3	1.2	1.23	1.27	1.33
E.coli	E.coli	3	1.2	1.27	1.3	1.32
Hypsiboas polytaenius	JN1	3	1.19	1.24	1.26	1.32
Hypsiboas faber	JN2	3	1.2	1.21	1.23	1.25
Hypsiboas polytaenius	TES1	3	1.2	1.2	1.22	1.25
Hypsiboas faber	TES2	3	1.2	1.2	1.22	1.22
Hypsiboas albopunctatus	TES3	3	1.19	1.19	1.19	1.21
